# Supplementary material for: Frailty Prevalence and Association with Clinical Outcomes in Interstitial Lung Disease, Asthma, and Pleural Disease
Source: Geriatrics (Basel). 2023 Aug 13;8(4):82. doi: 10.3390/geriatrics8040082 (PMC10454934; doi:10.3390/geriatrics8040082)
Supplement: Supplementary file 1 [file geriatrics-08-00082-s001.zip]

Archive with 1 entries (1 files):
- geriatrics-2539958-supplementary.pdf
